# Supplementary material for: Disclosing ambiguous gene aliases by automatic literature profiling
Source: BMC Genomics. 2010 Dec 22;11(Suppl 5):S3. doi: 10.1186/1471-2164-11-S5-S3 (PMC3045796; doi:10.1186/1471-2164-11-S5-S3)
Supplement: Additional file 1 — EntrezGene official symbols with PubMed abstracts and their aliases classified by the algorithm. Description of data: 73 randomly chosen official gene symbols that produced text corpora of PubMed abstracts and their aliases. Aliases were classified by the algorithm as “synonyms”, “ambiguous”, “aliases with PubMed abstract but not passing the filters”, or “aliases without PubMed abstracts”. [file 1471-2164-11-S5-S3-S1.xls]

## Sheet: Sheet1
ENTREZGENE_OFFICIAL_SYMBOLS_WITH_PUBMED_ABSTRACTS	SYNONYMS	AMBIGUOUS	ALIASES_WITH_PUBMED_ABSTRACTS_BUT_NOT_FITTING_ALGORITHM'S_REQUIREMENTS	ALIASES_WITHOUT_PUBMED_ABSTRACTS
ADD2	adducin 2 isoform a	ADDB
ALAS2	aminolevulinate, delta-, synthase 2; ALASE	ASB		ANH1
AP2M1	CLAPM1; AP50; adaptor-related protein complex 2, mu 1 subunit			KIAA0109
ATCAY	caytaxin; BNIP-H	CLAC		KIAA1872
C20orf155	GCD10			chromosome 20 open reading frame 155; dJ967N21.6
CACNA1I	LVA; VDCC alpha1I; voltage-dependent T-type calcium channel alpha-1I subunit; T-type			Cav3.3; voltage-dependent T-type calcium channel alpha-1I subunit isoform a
CAMK2G	CAMKG; CaM kinase II; CAMK-II; CAMK			calcium/calmodulin-dependent protein kinase (CaM kinase) II gamma; calcium/calmodulin-dependent protein kinase II gamma isoform 2; MGC26678; SK060
CBX3	chromobox homolog 3; HP1-GAMMA	GAMMA; HECH; HP1Hs-gamma
CCM2	MGC4607; cerebral cavernous malformation 2			C7orf22; MGC4067
CCT4	CCTD; Cctd	SRB		chaperonin containing TCP1, subunit 4 (delta)
CFHL2	FHR-2; H factor (complement)-like 3; DDESK59; H FACTOR-LIKE PROTEIN 2	HFL3; H FACTOR-LIKE 3		COMPLEMENT FACTOR H-RELATED PROTEIN 2 PRECURSOR
CLEC2B	CLECSF2; AICL; C-type lectin, superfamily member 2			HP10085; IFNRG1
CRSP8	TRAP complex; PC2			Cofactor Required for SP1 Transcriptional Activation, subunit 8; cofactor required for Sp1 transcriptional activation, subunit 8, 34kDa
CTNNBL1	P14L	NAP; P14		beta catenin-like 1; C20orf33; FLJ21108; NYD-SP19
CXXC6	CXXC finger 6	TET1; LCX		bA119F7.1; KIAA1676
CYP8B1	CYP12			CP8B; cytochrome P450, family 8, subfamily B, polypeptide 1
DERL3				FLJ43842; MGC71803
DGCR6L	DiGeorge syndrome critical region gene 6 like			FLJ10666
DNM3	dynamin 3; KIAA0820
DPEP1	membrane dipeptidase; microsomal dipeptidase; dehydropeptidase I; renal dipeptidase; dipeptidase 1 (renal)	RDP; leukotriene D4 hydrolase		hiptar0002493
EDN2	endothelin 2; ET-2; Endothelin-2 Precursor
EPHA5	CEK7; EphA5; HEK7; EHK1	BSK		SK125; ephrin receptor EphA5 isoform a
EPPK1	epiplakin 1			EPIPL; EPIPL1
FADS1	fatty acid desaturase 1; D5D	TU12		FADSD5; LLCDL1
FOXA3	HNF3G	forkhead box A3		FKHH3; MGC10179; TCF3G
GPR65		HTDAG8; T cell-death associated protein gene; G protein-coupled receptor 65; TDAG8		hiptar0002808
GPR68	G protein-coupled receptor 68; OGR1			FEG1; hiptar0002806; Ovarian cancer-related G coupled receptor 1
HCG27	HLA complex group 27			LOC253018
HEBP1	heme binding protein 1	HBP; HEBP
HMX1	homeo box (H6 family) 1		H6
IL17D	IL-27; IL27; IL-22; IL-17D			interleukin 17D precursor
KCNA7				HAK6; hiptar0002188; Kv1.7; potassium voltage-gated channel, shaker-related subfamily, member 7
KCNJ14				hiptar0003815; Kir2.4; potassium inwardly-rectifying channel J14
KCNQ2	BFNC; KQT2; neuroblastoma-specific potassium channel protein; potassium voltage-gated channel, KQT-like subfamily, member 2; potassium voltage-gated channel KQT-like protein 2; EBN1	EBN; HNSPC; ENB1		HGNC:6296; hiptar0002204; KCNA11; KCNQ2_V1; KV7.2; KvEBN1; potassium voltage-gated channel KQT-like protein 2 isoform c
KLRK1	NKG2-D type II integral membrane protein; NKG2D; D12S2489E; CD314; NKG2-D	KLR
KRT8	K8; keratin 8; CK8	KO; CARD2		CYK8; K2C8
LSM2	LSm2; snRNP	G7B; G7b		C6orf28; C6ORF28; LSM2 homolog, U6 small nuclear RNA associated; YBL026W
MAD2L1	MAD2; HSMAD2	MAD2-like 1		MAD2 mitotic arrest deficient-like 1 (yeast)
MAP4K3	mitogen-activated protein kinase kinase kinase kinase 3	GLK		MAPKKKK3; RAB8IPL1; SK427
MED18				FLJ20045; mediator of RNA polymerase II transcription, subunit 18 homolog
MLANA	melan-A; MART-1; MART1
MT1B	metallothionein 1B; MT1	MTP
NCOA6	Thyroid Receptor Binding Protein; nuclear receptor coactivator 6; TRBP; RAP250; AIB3	ASC2
NEDD4L	potential epithelial sodium channel regulator; homolog of yeast ubiquitin-protein ligase Rsp5; NEDD4-like ubiquitin ligase 3; ubiquitin-protein ligase NEDD4-like; KIAA0439; neural precursor cell expressed, developmentally down-regulated gene 4-like; RSP5
NGEF	neuronal guanine nucleotide exchange factor; EPHEXIN
NIFUN	ISCU; iron-sulfur cluster assembly enzyme isoform ISCU1; NIFU
NRN1		NRN		MGC44811; neuritin precursor
PDAP1	HASPP28; PDGFA associated protein 1; PAP	PAP1
PDE9A	phosphodiesterase 9A isoform a			HSPDE9A2
PEBP4		hypothetical protein MGC22776		MGC22776
PIAS1	Protein inhibitor of activated stat1; AR interacting protein; protein inhibitor of activated STAT, 1	GBP		DDXBP1; DEAD/H (Asp-Glu-Ala-Asp/His) box binding protein 1; GU/RH-II
PKD2	polycystin 2; PKD4; polycystic kidney disease 2 (autosomal dominant); TRPP1			hiptar0005165
PLN	PLB; phospholamban
POLR2L	RPB10	DNA directed RNA polymerase II polypeptide L		hRPB7.6; hsRPB10b; RPABC5; RPB10beta; RPB7.6
PPP1R11		TCTEX5; HCG-V; Tctex5; HCGV		protein phosphatase 1, regulatory (inhibitor) subunit 11 isoform 1; TCTE5
PRDX3	AOP-1; SP-22	AOP1; MER5		MGC24293; peroxiredoxin 3 isoform a precursor; PRO1748
PSCD4	CYTOHESIN-4	CYT4		DJ63G5.1; pleckstrin homology, Sec7 and coiled/coil domains 4
PTPN13	protein-tyrosine phosphatase 1, Fas-associated; PTP1E; FAP-1; PTP-BAS; protein tyrosine phosphatase 1E; PTP-BL; Fas-associated phosphatase-1; protein tyrosine phosphatase, non-receptor type 13	PNP1; RIP		APO-1/CD95 (Fas)-associated phosphatase; protein-tyrosine phophatase PTPL1; PTPLE; Ptpri; protein tyrosine phosphatase, non-receptor type 13 isoform 2
RAC1	TC-25; p21-Rac1; ras-related C3 botulinum toxin substrate 1 isoform Rac1
RETNLB	Resistin like beta; HXCP2			colon and small intestine-specific cysteine-rich protein precursor; colon and small intestine-specific cysteine-rich protein precursor similar to FIZZ2/resistin-like protein
RPS4X	DXS306; ribosomal protein S4, X-linked X isoform; RPS4; CCG2	SCAR; SCR10
SF3B3	SAP130; RSE1; splicing factor 3b, subunit 3; SF3B130; SF3b130			KIAA0017
SH3GL3	SH3D2C; SH3-domain GRB2-like 3; EEN-B2; SH3P13			CNSA3; HsT19371
SLC22A18	ORCTL2; IMPT1; ITM; BWR1A; TSSC5			BWSCR1A; hiptar0006827; solute carrier family 22 (organic cation transporter), member 1-like; tumor suppressing subtransferable candidate 5
SOX10	WS4; SRY (sex determining region Y)-box 10	DOM		MGC15649
TBL1XR1	TBLR1	DC42; C21; IRA1		FLJ12894; nuclear receptor co-repressor/HDAC3 complex subunit
TBRV4-2
TESC	tescalcin	hypothetical protein FLJ20607		FLJ20607; likely ortholog of mouse tescalcin
TNIK		NAK		Traf2 and NCK interacting kinase, splice variant 1 (TNIK); Nerve Injury Associated Kinase NAK
TP53	P53; p53; TRP53; tumor protein p53
USH1G	Usher syndrome 1G protein; SANS			FLJ33924
VEGFB	VRF; vascular endothelial growth factor B			VEGFL
ZW10	HZW10			centromere/kinetochore protein zw10 homolog
