# Supplementary material for: Disclosing ambiguous gene aliases by automatic literature profiling
Source: BMC Genomics. 2010 Dec 22;11(Suppl 5):S3. doi: 10.1186/1471-2164-11-S5-S3 (PMC3045796; doi:10.1186/1471-2164-11-S5-S3)
Supplement: Additional file 2 — EntrezGene official symbols without PubMed abstracts and their aliases. 27 randomly chosen official gene symbols that did not produce text corpora of PubMed abstracts, and their aliases. Aliases were classified as “aliases with PubMed abstract but not passing the filters”, or “aliases without PubMed abstracts”. [file 1471-2164-11-S5-S3-S2.xls]

## Sheet: Sheet1
ENTREZGENE_OFFICIAL_SYMBOLS_WITHOUT_PUBMED_ABSTRACTS	ALIASES_WITH_PUBMED_ABSTRACTS_BUT_NOT_FITTING_ALGORITHM'S_REQUIREMENTS	ALIASES_WITHOUT_PUBMED_ABSTRACTS
ACTR8	actin-related protein 8; ARP8	FLJ12934; FLJ22579
ADAM3B	CYRN2	hiptar0000853
C10orf87		chromosome 10 open reading frame 87; FLJ25359
C14orf91		LOC51217; PR01157
C15orf40	hypothetical protein MGC29937	MGC29937
C3orf48	hypothetical protein MGC27069	FLJ25449
C6orf170	hypothetical protein FLJ30899	dJ310J6.1; FLJ30899
C8orf42	INM01	INM01
CDH26	VR20; Cadherin-like protein; Cadherin-like 26	cadherin-like protein VR20
FBXO17	FBG4	FBX26; FBXO26; FLJ11798; FLJ25205; MGC9379; F-box protein FBG4 isoform 1
GLT28D1	glycosyltransferase 28 domain containing 1	MDS031
GOT1L1	hypothetical protein MGC33309	MGC33309
HIST1H2AM	H2A histone family, member N	dJ193B12.1; H2A.1; H2AFN; H2A/n
HIST1H4J	H4 histone family, member E	dJ160A22.2; H4/E; H4FE
IER5L		LOC389792; MGC70833
KIF19	hypothetical protein FLJ37300	FLJ37300
MAST4	KIAA0303 protein	SK701
PHF20L1	CGI-72	FLJ13649; FLJ21615; MGC64923; PHD finger protein 20-like 1 isoform 1
QRICH2	DKFZP434P0316	hypothetical protein DKFZp434P0316
RABL4	RAYL	RAB, member of RAS oncogene family-like 4
STK31		serine/threonine kinase 31 isoform a; serine/threonine kinase 31, transcript variant 1; SK652
TBRG1	transforming growth factor beta regulator 1; TB-5	FLJ14621
TIMM17B	IL20; NIRF; IL17B; JM3; TIM17B	DXS9822; translocase of inner mitochondrial membrane 17 homolog B; ZCYTO7
TNFRSF12L	DR3L	tumor necrosis factor receptor superfamily, member 12-like; tumor necrosis factor receptor superfamily, member 19 isoform 1 precursor
ZFYVE26		KIAA0321; zinc finger, FYVE domain containing 26
ZNF358	zinc finger protein 358; ZFEND; FLJ10390
ZNF564	zinc finger protein 564	MGC26914
